# Supplementary material for: The Cross Marks the Spot: The Emerging Role of JmjC Domain-Containing Proteins in Myeloid Malignancies
Source: Biomolecules. 2021 Dec 20;11(12):1911. doi: 10.3390/biom11121911 (PMC8699298; doi:10.3390/biom11121911)
Supplement: Supplementary file 1 [file biomolecules-11-01911-s001.zip]

Archive with 1 entries (1 files):
- biomolecules-1498771-supplementary.pdf
